# Supplementary material for: The Muscarinic Acetylcholine M2 Receptor-Induced Nitration of p190A by eNOS Increases RhoA Activity in Cardiac Myocytes
Source: Cells. 2023 Oct 11;12(20):2432. doi: 10.3390/cells12202432 (PMC10605742; doi:10.3390/cells12202432)
Supplement: Supplementary file 1 [file cells-12-02432-s001.zip]

Archive with 1 entries (1 files):
- cells-2623923-supplementary.pdf
